# Supplementary material for: α-Synuclein fibrils enhance HIV-1 infection of human T cells, macrophages and microglia
Source: Nat Commun. 2025 Jan 18;16:813. doi: 10.1038/s41467-025-56099-z (PMC11742913; doi:10.1038/s41467-025-56099-z)
Supplement: Supplementary file 4 — Source Data [file 41467_2025_56099_MOESM4_ESM.xlsx]

## Sheet: Figure 1b
Figure 1b
	Thioflavin T staining (Fluorescence Intensity, AU)
				n=1	n=2	n=3
	Aβ40 fibrils			6926	7265.5	6748
	α-syn fibrils			7843	6113.5	11527.5
	EF-C fibrils			6210	8918	5997
	Aβ monomer			866	724.5	788
	α-syn monomer			327.5	352.5	306
	PBS			170.5	199	196.5

## Sheet: Figure 1d
Figure 1d
	Zeta Potential (mV)
				n=1	n=2	n=3
	Aβ40 fibrils			-16.48	-20.45	-13.93
	α-syn fibrils			-28.28	-19.92	-20.23
	EF-C fibrils			22.8	23.47	24.37

## Sheet: Figure 2a
Figure 2a
	Effect of fibrils on HIV-1 infection analyzed in TZM-bl cells (Enhancement, n-fold) data normalized to the virus only condition (0 µg/ml fibrils)
	Concentration on virus	NL4-3 R5			NL4-3 X4			JR-CSF			BAL
	0 µg/mL	1	1	1	1	1	1	1	1	1	1	1	1
	0.4 µg/mL Aβ 40	0.989104	1.23188	1.22667	1.4	0.699589	0.365979	1.0774	1.13356	0.921053	1.28431	0.756923	1.30903
	2 µg/mL Aβ 40	1.0908	1.22464	2.22667	1.31724	1.13169	1.35567	1.34675	1.21575	0.799043	1.21569	1.06154	1.23611
	10 µg/mL Aβ 40	1.97337	0.905797	2.03333	2.10345	1.62551	2.08247	2.51703	1.86301	1.33732	1.98039	1.46769	1.18403
	50 µg/mL Aβ 40	3.85835	3.27536	3.43333	5.66207	3.88477	2.57732	5.6517	4.22603	2.17703	4.77451	3.16615	2.55903
	0.4 µg/mL α-synuclein	1.50848	1.47826	1.88	0.882759	0.884774	0.613402	1.09133	1	1.12919	1.5098	1.04308	1.27778
	2 µg/mL α-synuclein	4.39588	1.7029	2.42667	2.51724	1.76132	2.29897	1.82043	1.80137	2.06938	4.0098	1.63385	1.73611
	10 µg/mL α-synuclein	22.4903	12.3913	14.34	17.8379	7.23045	6.38144	11.3545	6.94863	9.08852	13.1372	5.90769	8.24653
	50 µg/mL α-synuclein	59.747	54.7101	56.7467	58.5655	40.8724	23.2062	44.6238	36.3733	44.7943	35.598	17.0677	21.9861
	0.4 µg/mL EF-C	0.625908	0.347826	0.626667	2	0.650206	1.74227	1.11919	0.804795	0.985646	1.2549	1.42154	1.66319
	2 µg/mL EF-C	2.42736	3.54348	2.52	4.59655	4.02058	3.96907	4.65789	3.30137	2.60766	3.10784	2.06769	1.56944
	10 µg/mL EF-C	12.4625	23.6232	14	47.2483	26.9465	22.0773	44.6981	29.387	19.5167	18.3726	10.7169	6.22569
	50 µg/mL EF-C	84.5642	66.7174	56.86	149.238	80.749	92.067	99.1115	98.1199	65.6005	48.8137	31.1169	27.3611
		n=1	n=2	n=3	n=1	n=2	n=3	n=1	n=2	n=3	n=1	n=2	n=3
	Effect of fibrils analyzed in TZM-bl cells, data normalized to the untreated condition (0 µg/ml fibrils)
	Concentration on cells
	0 µg/mL	1	1	1
	0.08 µg/mL Aβ 40	0.482759	1	1.17647
	0.4 µg/mL Aβ 40	0.448276	0.962963	1.26471
	2 µg/mL Aβ 40	0.862069	1.14815	1.02941
	10 µg/mL Aβ 40	0.310345	1.12963	1.47059
	0.08 µg/mL α-synuclein	1.55172	0.888889	1.20588
	0.4 µg/mL α-synuclein	0.689655	0.740741	1.52941
	2 µg/mL α-synuclein	0.551724	0.870371	1.02941
	10 µg/mL α-synuclein	0.275862	0.944444	1.79412
	0.08 µg/mL EF-C	0.344828	1.24074	1.11765
	0.4 µg/mL EF-C	0.413793	0.759259	1.02941
	2 µg/mL EF-C	0.482759	0.888889	1.35294
	10 µg/mL EF-C	0.344828	0.944444	0.911765
		n=1	n=2	n=3

## Sheet: Figure 2b
Figure 2b
	Effect of fibrils on HIV-1 infection analyzed in CEM-M7 cells (Enhancement, n-fold) data normalized to the virus only condition (0 µg/ml fibrils)
	Concentration on virus	NL4-3 R5			NL4-3 X4			JR-CSF			BAL
	0 µg/mL	1	1	1	1	1	1	1	1	1	1	1	1
	0.4 µg/mL Aβ 40	1.13636	1.3125	1.40741	1.97727	1.73077	1.23256	1.42857	0.545455	1.4	2.42857	2.16667	1.22222
	2 µg/mL Aβ 40	1.04546	1.125	1.7037	1.84091	1.84615	1.81395	1.57143	1	1.4	1.71429	1.5	1.55556
	10 µg/mL Aβ 40	1.72727	1.375	1.33333	1.36364	1.07692	1.25581	1.85714	0.636364	2.4	2.14286	1.66667	2.77778
	50 µg/mL Aβ 40	1.31818	1.4375	1.11111	1.36364	1.30769	2.18605	1.42857	0.818182	2	2	2.33333	2.66667
	0.4 µg/mL α-synuclein	1.95454	1.125	1.44444	0.772727	1.38461	2.46512	1.71429	0.818182	1.6	1.57143	1.5	1.66667
	2 µg/mL α-synuclein	3.04546	1.125	1.33333	1.63636	1.80769	2.81395	2	0.909091	2.8	1.57143	2	1.44444
	10 µg/mL α-synuclein	2.31818	1.6875	1.62963	2.36364	5.38462	7.51163	1.71429	0.636364	2	0.714286	2.16667	2.11111
	50 µg/mL α-synuclein	6.86364	7.125	7	10.8636	15.3077	16.5116	1.28571	1.54546	2	2.14286	8.66667	6.11111
	0.4 µg/mL EF-C	3.40909	0.75	1.11111	1.52273	1.96154	2.16279	1.28571	0.727273	1.4	1.42857	2	1.88889
	2 µg/mL EF-C	3.04546	0.8125	1.77778	2.63636	6.07692	3.44186	1.57143	0.727273	2	2	1.83333	1.77778
	10 µg/mL EF-C	7.68182	4.125	10.7407	19.6136	30.0385	18.8372	3	1.36364	2.8	3.28571	7	5
	50 µg/mL EF-C	22.4091	35.5625	53.9259	77.1818	66.9615	57.9535	5.71429	5.36364	14.2	14.8571	36.1667	26.6667
		n=1	n=2	n=3	n=1	n=2	n=3	n=1	n=2	n=3	n=1	n=2	n=3

## Sheet: Figure 2c
Figure 2c
	HIV-1 infection and replication in indicated cell lines (Gaussia Luciferase activity, RLU/s)
HMC-3 only
	Aß40 fibrils	n=1			n=2			n=3			n=1			n=2			n=3			n=1			n=2			n=3			n=1			n=2			n=3			n=1			n=2			n=3
	Concentration on virus (µg/ml)	50									10									2									0.4									0
Day	0	5225	4898	4750	4347	4393	4063	4841	4794	4641	5547	4796	4659	4573	4356	3933	6390	6340	6351	5412	4615	4490	4331	4345	4033	5623	5255	4837	5201	4715	4374	4546	4486	3924	4928	4838	4090	5142	5005	4679	4712	4515	3976	4974	4657	4643
	3	4026	4028	3784	3239	3203	3359	4026	4028	3784	5128	5184	4880	3220	3181	3361	5128	5184	4880	4437	4210	4187	3333	3231	3355	4437	4210	4187	4108	4073	3565	3428	3134	3070	4108	4073	3565	3978	3886	3916	3356	3247	3164	3978	3886	3916
	6	4295	4342	4249	4416	4334	4477	3900	3927	4071	3985	4032	3845	4372	4055	4256	3458	6758	3869	3977	3936	3876	4248	4115	4074	3754	4633	3807	4030	3905	3854	4099	4096	4066	3760	3550	3766	3980	3917	3917	4148	4462	4226	3805	4235	3871
		a-syn fibrils
	Concentration on virus (µg/ml)	50									10									2									0.4									0
Day	0	5290	4924	4691	4524	4365	3966	5625	5451	5167	5607	4892	4692	4496	4417	3791	5979	5532	5433	5440	4731	4511	4677	4451	3856	6060	5919	5507	5556	4791	4695	4612	4423	3800	5981	5604	5536	5616	5044	4631	4357	4234	3878	6276	6143	6098
	3	4309	4087	3985	3378	3246	3298	4502	4317	4332	4423	4085	4290	3204	3075	3278	4477	4553	4325	4595	4065	3923	3384	3402	3414	4807	4846	4508	4438	4381	4329	3376	3303	2926	5048	4649	4475	4244	4219	4192	3139	3175	3036	4700	4655	4752
	6	4112	4198	4069	4191	4211	4337	4292	4019	4123	4041	4053	3775	4178	4124	4020	4323	4212	4334	3896	4038	4302	4393	4021	4177	4435	4344	4626	4070	4810	4086	4201	4121	4152	4132	4515	4761	4006	4137	4069	4072	4034	4062	4262	4410	4767
		EF-C fibris
	Concentration on virus (µg/ml)	50									10									2									0.4									0
Day	0	5661	4937	4711	4599	4480	3954	5443	5271	4896	5306	4554	4323	4534	4167	3747	5579	5546	5199	5113	4397	4157	4782	4914	4221	5384	5132	5174	5103	4214	4137	4524	4196	3989	5020	5173	5100	4838	4212	4160	4356	4262	3809	5259	5507	5497
	3	4215	4176	4332	3517	3375	3270	4122	4117	3859	4184	3888	4046	3312	3351	3274	4287	4004	3768	3802	3787	4036	3759	3802	3693	4203	4076	4114	3880	3913	4216	3232	3433	3353	4172	4157	4131	3644	3846	3912	3212	3126	3024	4329	4109	3962
	6	5171	4483	4045	4417	4344	4661	4126	3963	3993	4004	4161	3969	4191	4200	4463	4080	3708	3921	4009	3923	3701	4168	5842	4315	3959	3840	4114	3886	3941	3738	4120	4324	4338	3892	3738	3829	3856	4043	3813	4060	4238	4245	4104	3872	4126
U373-MAGI
	Aß40 fibrils
		n=1	n=2	n=3	n=1	n=2	n=3	n=1	n=2	n=3	n=1	n=2	n=3	n=1	n=2	n=3
	Concentration on virus (µg/ml)	50			10			2			0.4			0
Day	0	27062.4	9647.56	13870.6	30412.4	6694.56	41149.9	19403.4	15013.6	90871.9	22259.1	23587.6	35839.2	22601.1	10072	31134.4
	3	223609	96938.1	45140.7	69182.6	157320	51669.3	45015.2	185737	86510.3	46457.6	116513	98947	43077.3	97353.7	70678.3
	6	233245	208645	151078	67459	282108	120756	66988.3	349229	96574.2	46618	161956	167066	65847.2	158870	125437
		a-syn fibrils
	Concentration on virus (µg/ml)	50			10			2			0.4			0
Day	0	27088.4	5721.56	18545.9	18230.1	6416.56	10846.9	21828.8	8152.22	15950.9	17421.8	2840.22	10852.6	22601.1	10072	31134.4
	3	87010.2	200686	53675.7	59380.9	89140.1	74880.3	54050.9	71143.8	64506.7	60771.6	74952.8	44068.3	43077.3	97353.7	70678.3
	6	262807	858185	148403	96592	179991	180064	53242.7	116286	108647	63568.7	140108	162669	65847.2	158870	125437
		EF-C fibris
	Concentration on virus (µg/ml)	50			10			2			0.4			0
Day	0	27088.4	5721.56	18545.9	18230.1	6416.56	10846.9	21828.8	8152.22	15950.9	17421.8	2840.22	10852.6	22601.1	10072	31134.4
	3	87010.2	200686	53675.7	59380.9	89140.1	74880.3	54050.9	71143.8	64506.7	60771.6	74952.8	44068.3	43077.3	97353.7	70678.3
	6	262807	858185	148403	96592	179991	180064	53242.7	116286	108647	63568.7	140108	162669	65847.2	158870	125437

## Sheet: Figure 2d
Figure 2d
In trans infection of TZM-bl cells (Gaussia Luciferase activity RLU/s)
	Aß40 fibrils	n=1			n=2			n=3			n=1			n=2			n=3			n=1			n=2			n=3			n=1			n=2			n=3			n=1			n=2			n=3
	Concentration on virus (µg/ml)	50									10									2									0.4									0
Day	0	5321	4855	4512	9103	4512	4246	4180	4085	3973	5525	4534	4023	4859	4736	4776	4293	4462	4098	4975	4295	4028	5247	4955	4993	4529	4339	4441	5294	4419	4083	5357	5030	5103	4234	4181	3964	5240	4277	3760	5262	4948	4932	4278	4090	4039
	3	229360	234856	230793	78014	79743	79346	89374	87980	91530	43851	44367	46042	15699	15524	15220	53867	50681	49812	21617	21662	22047	23148	22405	21092	68786	65599	64626	12039	12149	11659	4315	4286	3859	49238	47607	47259	31472	31391	31447	4245	4185	4026	20015	19314	18835
	6	605130	439612	524763	39563	130303	333679	216913	242061	271882	217275	72968	79336	35210	207504	292382	89205	162033	23268	38720	36900	163422	36360	169990	117638	43126	171229	97891	36803	48900	48120	3614	3472	3716	154340	258800	162347	164362	162794	103500	3676	3585	3715	37570	52244	27087
	a-syn fibrils
	Concentration on virus (µg/ml)	50									10									2									0.4									0
Day	0	5326	4674	3951	4961	4939	4808	4476	4444	4208	5090	4363	4030	4855	4907	4906	4716	4685	4544	5128	4346	3768	5120	5109	5056	4756	4581	4245	5200	4721	4297	5077	4922	4734	5073	4759	4526	5115	4430	4010	4347	3972	5156	4930	4852	4611
	3	1465633	1441023	1480900	638039	621579	652101	432648	259599	332648	306472	298985	299156	119691	118197	113989	89374	87980	91530	158166	156854	150788	16817	16531	16444	53867	50681	49812	22949	22947	23561	29779	29219	28171	68786	65599	64626	30147	30080	30194	11965	11617	11711	49238	47607	47259
	6	4507019	5834482	3866429	1549671	1237597	1934615	1121860	940680	1250220	1150279	762492	1163847	392756	722829	570075	321236	404189	110927	895092	425221	320199	39560	18437	23839	83495	76933	98623	4291	4189	61898	208080	148664	65176	33065	52250	60907	23261	76112	9619	3908	3636	2391	33374	172248	22317
	EF-C fibris
	Concentration on virus (µg/ml)	50									10									2									0.4									0
Day	0	5519	4937	4615	4306	4470	4567	4392	4351	4265	5066	4577	4263	4718	4899	4731	4372	4262	4180	4977	4177	4291	5025	5009	4513	5076	4735	4686	4704	4299	4132	4616	4738	4635	4275	4125	4098	4937	4411	4142	4835	5000	4304	4483	4210	3909
	3	5416539	5541799	5513682	2611241	2620858	2465600	2149531	2183813	2004533	1941909	1920417	1936440	1012611	985682	939197	635638	587092	595256	172614	174743	179075	89794	88318	90120	85918	86957	85574	20442	20645	20793	4362	4280	4198	26364	25782	25045	39427	39290	41056	6949	6807	6899	39427	39290	42805
	6	13796756	12842049	13532620	6072403	9875124	7465156	5447012	4680670	5673274	5152454	5653634	4591139	3197015	3120568	2317508	1815092	2542893	1333473	459392	588760	707539	92716	86864	304134	441126	184334	287423	96350	161661	76199	3410	3596	3740	100936	101194	99623	136950	278912	57824	11021	8035	3734	126018	41618	23627

## Sheet: Figure 3a
Figure 3a
	Effect of fibrils on HIV-1 infection analyzed in CD4+T cells (Infection, RLU/s)
	NL4-3 X4
Days post infection		virus only			0.4 µg/mL Aβ 40			2 µg/mL Aβ 40			10 µg/mL Aβ 40			50 µg/mL Aβ 40			0.4 µg/mL α-synuclein			2 µg/mL α-synuclein			10 µg/mL α-synuclein			50 µg/mL α-synuclein			0.4 µg/mL EF-C			2 µg/mL EF-C			10 µg/mL EF-C			50 µg/mL EF-C			50 µg/mL Aβ 40 monomer			50 µg/mL α-synuclein monomer
	1	144.444	136.667	167.778	180	156.667	126.667	133.333	180	110	143.333	116.667	120	143.333	93.3333	166.667	160	126.667	156.667	170	123.333	153.333	156.667	150	186.667	936.667	163.333	213.333	176.667	106.667	153.333	136.667	250	163.333	296.667	146.667	476.667	383.333	210	333.333	150	186.667	210	183.333	176.667	126.667
	3	272.222	192.222	487.778	186.667	156.667	213.333	130	263.333	190	96.6667	136.667	453.333	166.667	133.333	400	143.333	216.667	633.333	780	650	783.333	1096.67	946.667	2723.33	16703.3	4433.33	7493.33	560	296.667	1060	1510	560	2713.33	12020	4970	22956.7	45390	12643.3	105457	223.333	190	236.667	180	130	656.667
	5	9316.67	5402.22	36988.9	8720	6363.33	24370	14206.7	8586.67	24370	10773.3	4006.67	41366.7	18663.3	7723.33	45460	12330	9436.67	47303.3	13706.7	21200	67053.3	19950	23506.7	133557	23010	26590	163907	7213.33	10350	40900	17583.3	24490	109067	14413.3	9940	188247	6256.67	7120	150843	13126.7	23010	33930	10300	8856.67	41440
	7	29484.4	17032.2	119146	29133.3	18346.7	97246.7	30866.7	18920	102690	30800	16243.3	131713	35253.3	18980	153477	26260	18013.3	134493	17656.7	14480	169277	16096.7	14500	184167	8376.67	6163.33	205450	24136.7	21436.7	138500	14716.7	13943.3	223737	6053.33	4273.33	138037	1993.33	2206.67	79410	23543.3	19130	134677	25133.3	21133.3	146503
		n=1	n=2	n=3	n=1	n=2	n=3	n=1	n=2	n=3	n=1	n=2	n=3	n=1	n=2	n=3	n=1	n=2	n=3	n=1	n=2	n=3	n=1	n=2	n=3	n=1	n=2	n=3	n=1	n=2	n=3	n=1	n=2	n=3	n=1	n=2	n=3	n=1	n=2	n=3	n=1	n=2	n=3	n=1	n=2	n=3
	NL4-3 R5
Days post infection		virus only			0.4 µg/mL Aβ 40			2 µg/mL Aβ 40			10 µg/mL Aβ 40			50 µg/mL Aβ 40			0.4 µg/mL α-synuclein			2 µg/mL α-synuclein			10 µg/mL α-synuclein			50 µg/mL α-synuclein			0.4 µg/mL EF-C			2 µg/mL EF-C			10 µg/mL EF-C			50 µg/mL EF-C			50 µg/mL Aβ 40 monomer			50 µg/mL α-synuclein monomer
	1	132.222	170	314.444	143.333	236.667	143.333	153.333	190	580	166.667	366.667	750	623.333	816.667	5216.67	290	226.667	513.333	2363.33	1703.33	4490	2186.67	1950	27430	1346.67	4166.67	77156.7	946.667	633.333	880	2183.33	1420	4930	10790	7450	55496.7	13546.7	25096.7	84793.3	186.667	233.333	580	153.333	206.667	106.667
	3	350	774.444	10740	300	560	9053.33	603.333	1026.67	11793.3	656.667	786.667	11813.3	693.333	1206.67	19690	580	1596.67	6326.67	5140	7290	17313.3	12986.7	13363.3	47656.7	43636.7	32403.3	124790	1096.67	1636.67	18713.3	4906.67	6120	42943.3	27643.3	17976.7	127153	37283.3	34670	207093	573.333	946.667	10166.7	416.667	1090	9353.33
	5	2895.56	3228.89	19402.2	2656.67	3176.67	19070	2156.67	3823.33	18636.7	2830	3406.67	18833.3	2966.67	4016.67	19880	2840	3620	28646.7	4383.33	5836.67	24586.7	7076.67	7813.33	34740	15433.3	22830	55523.3	3046.67	3186.67	31306.7	2860	4396.67	25110	5493.33	5020	30040	10310	13786.7	41583.3	2903.33	3493.33	26580	3180	2583.33	21600
	7	10290	6298.89	24824.4	12253.3	6380	25410	9600	5616.67	22200	10393.3	6800	26073.3	10023.3	6986.67	22596.7	11663.3	6103.33	28096.7	9536.67	6430	23266.7	12080	7470	22110	39010	22416.7	28796.7	9816.67	6096.67	26946.7	11473.3	5453.33	21363.3	12746.7	7143.33	23870	27320	14716.7	28390	10630	7296.67	26970	5866.67	11300	22913.3
		n=1	n=2	n=3	n=1	n=2	n=3	n=1	n=2	n=3	n=1	n=2	n=3	n=1	n=2	n=3	n=1	n=2	n=3	n=1	n=2	n=3	n=1	n=2	n=3	n=1	n=2	n=3	n=1	n=2	n=3	n=1	n=2	n=3	n=1	n=2	n=3	n=1	n=2	n=3	n=1	n=2	n=3	n=1	n=2	n=3
	AD8
Days post infection		virus only			0.4 µg/mL Aβ 40			2 µg/mL Aβ 40			10 µg/mL Aβ 40			50 µg/mL Aβ 40			0.4 µg/mL α-synuclein			2 µg/mL α-synuclein			10 µg/mL α-synuclein			50 µg/mL α-synuclein			0.4 µg/mL EF-C			2 µg/mL EF-C			10 µg/mL EF-C			50 µg/mL EF-C			50 µg/mL Aβ 40 monomer			50 µg/mL α-synuclein monomer
	1	51.1111	244.444	146.667	66.6667	186.667	170	13.3333	276.667	103.333	20	296.667	170	73.3333	450	903.333	53.3333	236.667	250	326.667	643.333	576.667	453.333	5366.67	7703.33	733.333	12436.7	15510	73.3333	223.333	263.333	600	683.333	566.667	1996.67	7410	7443.33	6270	10656.7	16310	56.6667	153.333	143.333	66.6667	213.333	113.333
	3	317.778	2893.33	546.667	260	3786.67	563.333	303.333	4153.33	643.333	356.667	3376.67	656.667	423.333	6876.67	2680	473.333	2833.33	803.333	2486.67	3656.67	1096.67	12263.3	14040	9046.67	27203.3	44436.7	36860	856.667	3183.33	846.667	3830	8106.67	2530	19886.7	24710	18333.3	32266.7	43500	34526.7	493.333	4946.67	323.333	353.333	4106.67	623.333
	5	2157.78	8241.11	2250	1856.67	7426.67	1573.33	2336.67	7496.67	1383.33	2153.33	7120	1490	2720	9280	2356.67	2940	6690	1890	4143.33	8610	2650	5000	12256.7	3776.67	7663.33	18620	8263.33	3650	8156.67	2506.67	4123.33	8130	2623.33	5766.67	11353.3	3990	9753.33	11940	6463.33	2093.33	10090	1793.33	2096.67	8680	2246.67
	7	3246.67	13006.7	6535.56	2926.67	14806.7	5526.67	3140	11986.7	7166.67	2740	14290	5766.67	3800	12816.7	6573.33	3326.67	11320	7036.67	3610	11296.7	6403.33	3166.67	11093.3	6423.33	7760	13676.7	9116.67	4070	14346.7	8336.67	3576.67	10790	7166.67	2836.67	12330	4803.33	5883.33	19506.7	7610	3373.33	11533.3	6270	2793.33	15573.3	7043.33
		n=1	n=2	n=3	n=1	n=2	n=3	n=1	n=2	n=3	n=1	n=2	n=3	n=1	n=2	n=3	n=1	n=2	n=3	n=1	n=2	n=3	n=1	n=2	n=3	n=1	n=2	n=3	n=1	n=2	n=3	n=1	n=2	n=3	n=1	n=2	n=3	n=1	n=2	n=3	n=1	n=2	n=3	n=1	n=2	n=3
	JR-CSF
Days post infection		virus only			0.4 µg/mL Aβ 40			2 µg/mL Aβ 40			10 µg/mL Aβ 40			50 µg/mL Aβ 40			0.4 µg/mL α-synuclein			2 µg/mL α-synuclein			10 µg/mL α-synuclein			50 µg/mL α-synuclein			0.4 µg/mL EF-C			2 µg/mL EF-C			10 µg/mL EF-C			50 µg/mL EF-C			50 µg/mL Aβ 40 monomer			50 µg/mL α-synuclein monomer
	1	103.333	113.333	121.111	120	103.333	103.333	180	116.667	166.667	120	103.333	180	130	140	243.333	116.667	96.6667	166.667	143.333	130	156.667	120	263.333	630	273.333	103.333	2253.33	206.667	120	123.333	273.333	180	266.667	1066.67	526.667	530	1776.67	3206.67	1716.67	176.667	83.3333	143.333	143.333	100	123.333
	3	91.1111	135.556	190	106.667	120	186.667	96.6667	163.333	173.333	110	63.3333	296.667	76.6667	203.333	696.667	73.3333	133.333	160	466.667	720	436.667	1856.67	1876.67	3750	10320	6533.33	18626.7	86.6667	146.667	156.667	1093.33	1246.67	483.333	9256.67	6706.67	5676.67	16073.3	13470	38696.7	70	120	123.333	186.667	76.6667	160
	5	214.444	187.778	251.111	266.667	123.333	283.333	303.333	183.333	240	276.667	206.667	233.333	276.667	256.667	190	193.333	196.667	226.667	793.333	570	363.333	2273.33	1650	656.667	18130	4680	2370	226.667	133.333	183.333	453.333	436.667	336.667	2810	2573.33	790	6876.67	8020	2140	163.333	156.667	210	376.667	226.667	273.333
	7	358.889	220	690	413.333	160	580	476.667	290	513.333	396.667	206.667	806.667	600	176.667	723.333	566.667	140	546.667	1310	946.667	783.333	1256.67	996.667	1090	6553.33	4253.33	2523.33	420	213.333	550	910	380	926.667	1773.33	1373.33	1120	5916.67	4733.33	1153.33	383.333	176.667	316.667	510	206.667	586.667
		n=1	n=2	n=3	n=1	n=2	n=3	n=1	n=2	n=3	n=1	n=2	n=3	n=1	n=2	n=3	n=1	n=2	n=3	n=1	n=2	n=3	n=1	n=2	n=3	n=1	n=2	n=3	n=1	n=2	n=3	n=1	n=2	n=3	n=1	n=2	n=3	n=1	n=2	n=3	n=1	n=2	n=3	n=1	n=2	n=3

## Sheet: Figure 3b
Figure 3b
	Effect of fibrils on HIV-1 infection analyzed in macrophages (Infection, RLU/s)
	Compound concentration 50 µg/ml on virus or 10 µg/ml on cells
	NL4-3 X4
	Days post infection	virus only			Aβ 40 fibrils			α-Synuclein fibrils			EF-C fibrils
	1	63.3333	66.6667	93.3333	76.6667	73.3333	116.667	70	66.6667	63.3333	70	106.667	136.667
	3	90	60	56.6667	40	76.6667	50	43.3333	53.3333	90	113.333	130	56.6667
	6	110	56.6667	53.3333	80	63.3333	83.3333	116.667	93.3333	103.333	196.667	83.3333	73.3333
	9	53.3333	123.333	70	53.3333	113.333	53.3333	116.667	103.333	60	96.6667	60	63.3333
	12	43.3333	153.333	70	103.333	43.3333	76.6667	40	80	63.3333	40	63.3333	60
	14	73.3333	53.3333	60	50	56.6667	93.3333	93.3333	50	63.3333	93.3333	76.6667	116.667
		n=1	n=2	n=3	n=1	n=2	n=3	n=1	n=2	n=3	n=1	n=2	n=3
	NL4-3 R5
	Days post infection	virus only			Aβ 40 fibrils			α-Synuclein fibrils			EF-C fibrils
	1	140	70	96.6667	83.3333	46.6667	126.667	56.6667	66.6667	96.6667	110	73.3333	53.3333
	3	33.3333	90	113.333	103.333	83.3333	83.3333	100	80	93.3333	240	123.333	323.333
	6	80	56.6667	63.3333	80	90	63.3333	253.333	190	70	1090	193.333	76.6667
	9	93.3333	103.333	63.3333	116.667	146.667	100	270	110	393.333	2093.33	150	586.667
	12	43.3333	103.333	153.333	80	106.667	136.667	133.333	103.333	326.667	1323.33	326.667	760
	14	26.6667	40	46.6667	56.6667	63.3333	180	116.667	136.667	436.667	1626.67	320	606.667
		n=1	n=2	n=3	n=1	n=2	n=3	n=1	n=2	n=3	n=1	n=2	n=3
	AD8
	Days post infection	virus only			Aβ 40 fibrils			α-Synuclein fibrils			EF-C fibrils
	1	70	53.3333	43.3333	116.667	40	50	46.6667	96.6667	63.3333	63.3333	43.3333	53.3333
	3	60	120	133.333	70	110	76.6667	50	90	86.6667	90	123.333	70
	6	83.3333	96.6667	73.3333	100	110	83.3333	170	203.333	136.667	46.6667	70	90
	9	116.667	263.333	110	123.333	333.333	180	750	320	543.333	4913.33	803.333	686.667
	12	63.3333	336.667	420	66.6667	700	546.667	463.333	470	1726.67	3360	1030	913.333
	14	76.6667	150	226.667	100	213.333	350	696.667	430	596.667	2806.67	773.333	900
		n=1	n=2	n=3	n=1	n=2	n=3	n=1	n=2	n=3	n=1	n=2	n=3
	fibrils only (uninfected)
	Days in culture	mock			Aβ 40 fibrils			α-Synuclein fibrils			EF-C fibrils
	1	90	166.667	133.333	110	343.333	146.667	116.667	366.667	130	150	133.333	153.333
	3	110	126.667	153.333	110	76.6667	153.333	93.3333	120	156.667	106.667	140	206.667
	6	133.333	216.667	160	60	126.667	163.333	93.3333	186.667	120	66.6667	160	183.333
	9	133.333	153.333	113.333	93.3333	140	153.333	150	223.333	100	103.333	153.333	153.333
	12	106.667	123.333	156.667	83.3333	146.667	150	76.6667	130	116.667	43.3333	136.667	106.667
	14	120	150	206.667	80	110	210	110	156.667	140	50	103.333	140
		n=1	n=2	n=3	n=1	n=2	n=3	n=1	n=2	n=3	n=1	n=2	n=3

## Sheet: Figure 3c
Figure 3c
	Effect of fibrils on HIV-1 infection analyzed in microglia (Infection, RLU/s)
	Compound concentration 50 µg/ml on virus or 10 µg/ml on cells
	NL4-3 X4
	Days post infection	virus only			Aβ 40 fibrils			α-Synuclein fibrils			EF-C fibrils
	1	153.333	210	183.333	376.667	360	643.333	466.667	3046.67	2403.33	1490	17113.3	11493.3
	3	50	580	116.667	70	403.333	530	93.3333	776.667	310	283.333	4870	826.667
	6	96.6667	640	193.333	66.6667	796.667	173.333	100	2933.33	2043.33	260	16400	9550
	9	66.6667	753.333	790	73.3333	1776.67	193.333	80	5346.67	3696.67	363.333	17656.7	18780
	12	86.6667	830	430	63.3333	910	396.667	63.3333	2416.67	3720	173.333	16343.3	14720
	14	20	1330	423.333	66.6667	2253.33	176.667	46.6667	7766.67	3326.67	143.333	28440	11730
		n=1	n=2	n=3	n=1	n=2	n=3	n=1	n=2	n=3	n=1	n=2	n=3
	NL4-3 R5
	Days post infection	virus only			Aβ 40 fibrils			α-Synuclein fibrils			EF-C fibrils
	1	916.667	2873.33	536.667	1473.33	5696.67	3090	8423.33	38216.7	31473.3	14963.3	207183	146263
	3	103.333	603.333	436.667	273.333	963.333	696.667	810	10100	4913.33	4210	13543.3	5786.67
	6	73.3333	1140	153.333	73.3333	686.667	160	2340	4076.67	1750	2886.67	11386.7	10536.7
	9	293.333	630	393.333	123.333	830	260	3340	7610	2840	5446.67	12796.7	12216.7
	12	86.6667	923.333	180	73.3333	343.333	93.3333	3940	3536.67	1030	6330	4013.33	3360
	14	43.3333	1100	183.333	53.3333	983.333	286.667	1006.67	4233.33	593.333	1996.67	4983.33	2433.33
		n=1	n=2	n=3	n=1	n=2	n=3	n=1	n=2	n=3	n=1	n=2	n=3
	AD8
	Days post infection	virus only			Aβ 40 fibrils			α-Synuclein fibrils			EF-C fibrils
	1	80	186.667	146.667	56.6667	416.667	886.667	36.6667	7986.67	6253.33	53.3333	22630	28876.7
	3	96.6667	356.667	240	153.333	233.333	356.667	133.333	1046.67	793.333	303.333	2243.33	1540
	6	113.333	460	1056.67	90	1373.33	1303.33	156.667	3300	4333.33	490	10353.3	8346.67
	9	133.333	863.333	910	256.667	1086.67	936.667	8470	4253.33	5410	20783.3	9150	11333.3
	12	133.333	453.333	573.333	186.667	880	543.333	7286.67	3680	2666.67	13666.7	4713.33	5006.67
	14	50	466.667	353.333	210	676.667	830	6143.33	3140	2430	14046.7	5883.33	2960
		n=1	n=2	n=3	n=1	n=2	n=3	n=1	n=2	n=3	n=1	n=2	n=3
	fibrils only (uninfected)
	Days in culture	Mock		Aβ 40 fibrils		α-Synuclein fibrils		EF-C fibrils
	1	543.333	190	670	140	480	73.3333	500	136.667
	3	100	180	113.333	116.667	130	120	120	213.333
	6	90	120	130	170	236.667	113.333	120	76.6667
	9	160	140	86.6667	133.333	106.667	143.333	190	100
	12	80	90	116.667	146.667	100	123.333	203.333	110
	14	190	116.667	246.667	170	126.667	110	153.333	150
		n=1	n=2	n=1	n=2	n=1	n=2	n=1	n=2

## Sheet: Figure 4c
Figure 4c
	Quantification of HIV-1 fusion in macrophages (Mean Fluorescence Intensity)
	Raw data
	Uninfected	1197	1261	897	1261	1305
	Aß40	1388	1828	1613	2180	1708
	a-syn	2544	2429	2605	2445	1929
	Untreated	2594	1743	1503	1630	1606
	Aß40 + HIV	3003	2488	1884	2872	2300
	a-Syn + HIV	4056	3601	4274	4382	4751
	EF-C + HIV	9566	9359	9218	11194	8297
	Quantification of HIV-1 fusion in microglia (Mean Fluorescence Intensity)
	Raw data
	Uninfected	3869	3789	3641	2430	3637
	Aß40	1560	1334	1345	1412	1312
	a-syn	2739	2277	2054	2397	1863
	Untreated	12277	9254	9074	11788	10276
	Aß40 + HIV	10432	9269	9654	8808	8989
	a-Syn + HIV	32741	33730	33481	31664	29510
	EF-C + HIV	42631	40981	57895	47007	49486

[truncated: 24 more sheets: Figure 5b, Figure 5c, Figure 5d, Figure 5e, Figure 5f, Figure 6a, Figure 6b, Figure 6c, Figure 6e, Figure 7, Figure 8a, Figure 8b, Figure 8c, Figure 8d, Figure S1a, Figure S1b , Figure S1c, Figure S1d, Figure S1e, Figure S1f …]
